# Supplementary material for: Early evolutionary branching across spatial domains predisposes to clonal replacement under chemotherapy in neuroblastoma
Source: Nat Commun. 2024 Oct 18;15:8992. doi: 10.1038/s41467-024-53334-x (PMC11486966; doi:10.1038/s41467-024-53334-x)
Supplement: Supplementary file 7 — Source Data [file 41467_2024_53334_MOESM7_ESM.xlsx]

## Sheet: Figure 1j
Figure 1j
Patient	sample type	IGD
P10	Pre	0
P4	Pre	0.071
P6	Pre	0.074
P7	Pre	0.08
P8	Pre	0.11
P5	Pre	0.12
P3	Pre	0.16
P12	Pre	0.19
P1	Pre	0.25
P4	Post	0.15
P8	Post	0.16
P5	Post	0.17
P11	Post	0.21
P3	Post	0.48
P7	Post	0.5
P6	Post	0.65
P4	MR	0.023
P10	MR	0.034
P12	MR	0.047
P11	MR	0.29

## Sheet: Figure 1k
Figure 1k
Patient	sample_type	Branch length
P11	MR	13
P11	MR	20
P11	MR	22
P11	MR	26
P11	MR	28
P11	MR	29
P11	MR	30
P12	MR	34
P12	MR	37
P12	MR	38
P12	MR	39
P4	MR	49
P4	MR	50
P4	MR	51
P10	MR	51
P4	MR	52
P10	MR	52
P10	MR	53
P10	MR	55
P10	MR	56
P5	POST	0
P4	POST	1
P8	POST	1
P8	POST	1
P8	POST	1
P8	POST	1
P4	POST	2
P5	POST	2
P8	POST	2
P8	POST	2
P8	POST	2
P8	POST	2
P4	POST	3
P4	POST	3
P8	POST	4
P8	POST	4
P4	POST	5
P8	POST	5
P8	POST	5
P3	POST	6
P3	POST	6
P3	POST	6
P4	POST	6
P4	POST	6
P3	POST	8
P3	POST	8
P3	POST	8
P6	POST	8
P7	POST	9
P6	POST	10
P7	POST	10
P11	POST	11
P11	POST	12
P6	POST	13
P11	POST	13
P6	POST	14
P5	POST	15
P6	POST	15
P5	POST	16
P7	POST	16
P5	POST	17
P5	POST	17
P6	POST	18
P6	POST	18
P6	POST	18
P7	POST	18
P6	POST	19
P6	POST	19
P6	POST	20
P6	POST	20
P6	POST	21
P6	POST	22
P3	POST	24
P3	POST	25
P3	POST	26
P10	PRE	0
P12	PRE	1
P12	PRE	4
P1	PRE	5
P12	PRE	5
P1	PRE	6
P7	PRE	6
P1	PRE	7
P1	PRE	7
P8	PRE	7
P1	PRE	8
P3	PRE	8
P3	PRE	8
P7	PRE	8
P12	PRE	8
P3	PRE	9
P7	PRE	9
P8	PRE	9
P3	PRE	10
P3	PRE	10
P8	PRE	10
P12	PRE	10
P3	PRE	11
P4	PRE	11
P12	PRE	11
P3	PRE	12
P4	PRE	12
P6	PRE	12
P8	PRE	12
P4	PRE	13
P5	PRE	13
P4	PRE	14
P4	PRE	14
P4	PRE	14
P5	PRE	14
P6	PRE	14
P6	PRE	15
P5	PRE	21
P5	PRE	23
P5	PRE	24
P5	PRE	26
P5	PRE	30
P5	PRE	31

## Sheet: Figure 1l
Figure 1l
Patient	MR	Irregularity
P1	no	6.4
P10	yes	394
P11	yes	58
P12	yes	258
P3	no	47
P4	yes	365
P5	no	83
P6	no	16
P7	no	19
P8	no	12

## Sheet: Figure 3d
Treated	Differential subclonal CNAs	Private subclonal CNAs	Total number of CNAs
NO	0	0	10
NO	0	0	10
NO	1	1	11
NO	0	0	12
NO	0	0	17
NO	0	0	10
NO	0	0	10
NO	0	0	10
NO	2	0	13
YES	1	0	11
YES	1	0	11
YES	2	2	13
YES	4	2	14
YES	6	4	17
YES	1	1	15
YES	2	1	12
YES	1	1	13
YES	5	5	17

## Sheet: Figure 6f
MYCN amplicon variants	MYCN copies
A 1/17-	9
A 1/17-	4
A 1/17-	5
A 1/17-	3
A 1/17-	4
A 1/17-	5
A 1/17-	4
A_1_17+	9
A_1_17+	21
A_1_17+	24
A_1_17+	10
A_1_17+	14
A_1_17+	50
A_1_17+	30
A_1_17+	41
A_1_17+	40
A_1_17+	47
A_1_17+	184
A_1_17+	23
B and C	48
B and C	294
B and C	15
B and C	39
B and C	22
B and C	131
B and C	209
B and C	85
B and C	39
B and C	56
B and C	31
B and C	156
B and C	54
B and C	91
B and C	98
B and C	241
B and C	51
B and C	469
B and C	350
B and C	239
B and C	538
B and C	43
B and C	161
B and C	123
B and C	36
B and C	53
B and C	42
B and C	106
B and C	56
P	3
P	3
P	3
P	3
P	3
P	3
P	3
P	4
P	3
P	3

## Sheet: Figure 6g
Sample	MYCN copies
Diagnostic biopsy	3
Diagnostic biopsy	4
Diagnostic biopsy	4
Diagnostic biopsy	4
Diagnostic biopsy	5
Diagnostic biopsy	5
Diagnostic biopsy	9
Diagnostic biopsy	9
Diagnostic biopsy	10
Diagnostic biopsy	14
Diagnostic biopsy	21
Diagnostic biopsy	24
Diagnostic biopsy	30
Diagnostic biopsy	50
Diagnostic biopsy	184
Diagnostic biopsy	23
Diagnostic biopsy	47
Diagnostic biopsy	40
Diagnostic biopsy	41
Diagnostic biopsy	48
Diagnostic biopsy	350
Diagnostic biopsy	209
Diagnostic biopsy	241
Diagnostic biopsy	239
Diagnostic biopsy	538
Diagnostic biopsy	85
Diagnostic biopsy	156
Diagnostic biopsy	98
Diagnostic biopsy	469
Diagnostic biopsy	131
Diagnostic biopsy	294
Diagnostic biopsy	91
Diagnostic biopsy	31
Diagnostic biopsy	22
Diagnostic biopsy	51
Diagnostic biopsy	39
Diagnostic biopsy	39
Diagnostic biopsy	54
Diagnostic biopsy	15
Diagnostic biopsy	43
Diagnostic biopsy	56
Diagnostic biopsy	161
Diagnostic biopsy	123
Diagnostic biopsy	36
Diagnostic biopsy	42
Diagnostic biopsy	64
Diagnostic biopsy	106
Diagnostic biopsy	56
Diagnostic biopsy	4
Diagnostic biopsy	3
Diagnostic biopsy	3
Diagnostic biopsy	3
Diagnostic biopsy	3
Diagnostic biopsy	3
Diagnostic biopsy	3
Diagnostic biopsy	3
Diagnostic biopsy	3
Diagnostic biopsy	3
PDX generation 1	106
PDX generation 1	12
PDX generation 1	32
PDX generation 1	11
PDX generation 1	42
PDX generation 1	42
PDX generation 1	254
PDX generation 1	77
PDX generation 1	19
PDX generation 1	20
PDX generation 1	345
PDX generation 1	30
PDX generation 1	425
PDX generation 1	51
PDX generation 1	27
PDX generation 1	31
PDX generation 1	431
PDX generation 1	39
PDX generation 1	180
PDX generation 1	264
PDX generation 1	179
PDX generation 1	457
PDX generation 1	38
PDX generation 1	302
PDX generation 1	130
PDX generation 1	256
PDX generation 1	242
PDX generation 1	74
PDX generation 1	206
PDX generation 1	313
PDX generation 1	301
PDX generation 1	456
PDX generation 1	138
PDX generation 1	405
PDX generation 1	271
PDX generation 1	74
PDX generation 1	270
PDX generation 1	308
PDX generation 1	286
PDX generation 1	44
PDX generation 1	104
PDX generation 1	99
PDX generation 1	107
PDX generation 1	93
PDX generation 1	38
PDX generation 1	115
PDX generation 1	73
PDX generation 1	167
PDX generation 1	37
PDX generation 1	256
PDX generation 1	181
PDX generation 1	570
PDX generation 1	139
PDX generation 1	137
PDX generation 1	110
PDX generation 1	114
PDX generation 1	37
PDX generation 1	4
PDX generation 1	4
PDX generation 1	2
PDX generation 1	2
PDX generation 1	2
PDX generation 1	2
PDX generation 1	2
PDX generation 1	2
PDX generation 1	2
PDX generation 1	2
PDX generation 1	2
PDX generation 1	2
PDX generation 1	2
PDX generation 1	2
PDX generation 1	2
PDX generation 1	2
PDX generation 1	2
PDX generation 7	43
PDX generation 7	39
PDX generation 7	38
PDX generation 7	41
PDX generation 7	36
PDX generation 7	59
PDX generation 7	247
PDX generation 7	81
PDX generation 7	58
PDX generation 7	77
PDX generation 7	76
PDX generation 7	79
PDX generation 7	260
PDX generation 7	113
PDX generation 7	73
PDX generation 7	73
PDX generation 7	184
PDX generation 7	59
PDX generation 7	114
PDX generation 7	143
PDX generation 7	35
PDX generation 7	209
PDX generation 7	154
PDX generation 7	581
PDX generation 7	175
PDX generation 7	69
PDX generation 7	192
PDX generation 7	36
PDX generation 7	570
PDX generation 7	383
PDX generation 7	73
PDX generation 7	138
PDX generation 7	34
PDX generation 7	72
PDX generation 7	38
PDX generation 7	70
PDX generation 7	186
PDX generation 7	110
PDX generation 7	273
PDX generation 7	203
PDX generation 7	695
PDX generation 7	81
PDX generation 7	2
PDX generation 7	2
PDX generation 7	2
PDX generation 7	2
PDX generation 7	2
PDX generation 7	2
PDX generation 7	2
PDX generation 7	2
PDX generation 7	2
PDX generation 7	2
PDX generation 7	2
PDX generation 7	2
PDX generation 7	2
PDX generation 7	2
PDX generation 7	2
PDX generation 7	2
PDX generation 7	2
PDX generation 7	2
PDX generation 7	2
PDX generation 7	2
PDX generation 7	2
PDX generation 7	2
PDX generation 7	2
Tumor organoids p. 7	87
Tumor organoids p. 7	105
Tumor organoids p. 7	96
Tumor organoids p. 7	87
Tumor organoids p. 7	88
Tumor organoids p. 7	93
Tumor organoids p. 7	89
Tumor organoids p. 7	73
Tumor organoids p. 7	86
Tumor organoids p. 7	81
Tumor organoids p. 7	86
Tumor organoids p. 7	84
Tumor organoids p. 7	87
Tumor organoids p. 7	81
Tumor organoids p. 7	76
Tumor organoids p. 7	80
Tumor organoids p. 7	86
Tumor organoids p. 7	85
Tumor organoids p. 7	81
Tumor organoids p. 7	83
Tumor organoids p. 7	91
Tumor organoids p. 7	93
Tumor organoids p. 7	84
Tumor organoids p. 7	93
Tumor organoids p. 7	91
Tumor organoids p. 7	89
Tumor organoids p. 7	92
Tumor organoids p. 7	81
Tumor organoids p. 7	93
Tumor organoids p. 7	106
Tumor organoids p. 7	102
Tumor organoids p. 7	105
Tumor organoids p. 7	111
Tumor organoids p. 7	85
Tumor organoids p. 7	73
Tumor organoids p. 7	96
Tumor organoids p. 7	84
Tumor organoids p. 7	77
Tumor organoids p. 7	90
Tumor organoids p. 7	119
Tumor organoids p. 7	93
Tumor organoids p. 7	85
Tumor organoids p. 7	93
Tumor organoids p. 7	75
Tumor organoids p. 7	78
Tumor organoids p. 7	70
Tumor organoids p. 7	79
Tumor organoids p. 7	78
Tumor organoids p. 7	114
Tumor organoids p. 7	77
Tumor organoids p. 7	103
Tumor organoids p. 7	83
Tumor organoids p. 7	83
Tumor organoids p. 7	74
Tumor organoids p. 7	74
Tumor organoids p. 7	70
Tumor organoids p. 7	87
Tumor organoids p. 7	72
Tumor organoids p. 7	77
Tumor organoids p. 7	76
Tumor organoids p. 7	76
Tumor organoids p. 7	77
Tumor organoids p. 7	92
Tumor organoids p. 20	82
Tumor organoids p. 20	80
Tumor organoids p. 20	78
Tumor organoids p. 20	77
Tumor organoids p. 20	79
Tumor organoids p. 20	79
Tumor organoids p. 20	77
Tumor organoids p. 20	94
Tumor organoids p. 20	90
Tumor organoids p. 20	91
Tumor organoids p. 20	76
Tumor organoids p. 20	79
Tumor organoids p. 20	68
Tumor organoids p. 20	80
Tumor organoids p. 20	78
Tumor organoids p. 20	78
Tumor organoids p. 20	78
Tumor organoids p. 20	75
Tumor organoids p. 20	73
Tumor organoids p. 20	84
Tumor organoids p. 20	79
Tumor organoids p. 20	79
Tumor organoids p. 20	82
Tumor organoids p. 20	89
Tumor organoids p. 20	88
Tumor organoids p. 20	91
Tumor organoids p. 20	84
Tumor organoids p. 20	89
Tumor organoids p. 20	81
Tumor organoids p. 20	88
Tumor organoids p. 20	85
Tumor organoids p. 20	81
Tumor organoids p. 20	114
Tumor organoids p. 20	94
Tumor organoids p. 20	87
Tumor organoids p. 20	86
Tumor organoids p. 20	128
Tumor organoids p. 20	93
Tumor organoids p. 20	101
Tumor organoids p. 20	82
Tumor organoids p. 20	98
Tumor organoids p. 20	81
Tumor organoids p. 20	71
Tumor organoids p. 20	88
Tumor organoids p. 20	91
Tumor organoids p. 20	86
Tumor organoids p. 20	71
Tumor organoids p. 20	155
Tumor organoids p. 20	90
Tumor organoids p. 20	83
Tumor organoids p. 20	85
Tumor organoids p. 20	67
Tumor organoids p. 20	72
Tumor organoids p. 20	66
Tumor organoids p. 20	71
Tumor organoids p. 20	72
Tumor organoids p. 20	72
Tumor organoids p. 20	74
Tumor organoids p. 20	71
Tumor organoids p. 20	72
Tumor organoids p. 20	75
Tumor organoids p. 20	71
Tumor organoids p. 20	73
Tumor organoids p. 20	62
Tumor organoids p. 20	73
Tumor organoids p. 20	72
Tumor organoids p. 20	74
Tumor organoids p. 20	72
Tumor organoids p. 20	71
Tumor organoids p. 20	75
Tumor organoids p. 20	74
Tumor organoids p. 20	124
Tumor organoids p. 20	71
Tumor organoids p. 20	73
Tumor organoids p. 20	84
Tumor organoids p. 20	86
Tumor organoids p. 20	70
Tumor organoids p. 20	74
Tumor organoids p. 20	70
Tumor organoids p. 20	73
Tumor organoids p. 20	72
Tumor organoids p. 20	74

## Sheet: Figure S1a
Figure S1a
Patient	Sample	sample type	III. CNA	IV. SNV
Patient_1	MP1	MP	11	21
Patient_1	MP2	MP	11	21
Patient_1	MP3	MP	10	18
Patient_1	MP4	MP	11	16
Patient_1	Pre1	Pre	12	22
Patient_1	Pre2	Pre	13	22
Patient_1	Pre3	Pre	13	22
Patient_1	Pre4	Pre	14	22

## Sheet: Figure S1b
Figure S1b
Patient	Sample	sample type	III. CNA
Patient_2	LP	LP	11
Patient_2	MP1	MP	12
Patient_2	MP2	MP	13
Patient_2	MP3	MP	13
Patient_2	MP4	MP	11
Patient_2	MP5	MP	11
Patient_2	MP6	MP	11
Patient_2	Pre1	Pre	11
Patient_2	Pre2	Pre	11
Patient_2	Pre3	Pre	11
Patient_2	Pre4	Pre	11

## Sheet: Figure S1c
Figure S1c
Patient	Sample	sample type	III. CNA	IV. SNV
Patient_3	Post1	Post	20	2
Patient_3	Post2	Post	19	1
Patient_3	Post3	Post	19	2
Patient_3	Post4	Post	30	2
Patient_3	Pre1	Pre	22	1
Patient_3	Pre2	Pre	21	1
Patient_3	Pre3	Pre	22	2

## Sheet: Figure S1d
Figure S1d
Patient	Sample	sample type	III. CNA	IV. SNV
Patient_4	MR1	MR	15	49
Patient_4	MR2	MR	15	48
Patient_4	MR3	MR	15	48
Patient_4	MR4	MR	17	50
Patient_4	Post1	Post	14	7
Patient_4	Post2	Post	14	5
Patient_4	Post3	Post	15	6
Patient_4	Pre1	Pre	13	17
Patient_4	Pre2	Pre	12	18
Patient_4	Pre3	Pre	12	17
Patient_4	Pre4	Pre	12	17

[truncated: 19 more sheets: Figure S1e, Figure S1f, Figure S1g, Figure S1h, Figure S1i, Figure S1j, Figure S1k, Figure S1l, Figure S1m, Figure S1n, Figure S1o, Fig. S2e, Fig. S2fII, Fig. S5l, Fi.g. S7aV, Fig. S7f, Fig. S7gI, Fig. S7gIII, Fig. S7gV]
